# Supplementary material for: Climate-adaptive strategies for enhancing agricultural resilience in southeastern coastal Bangladesh: Insights from farmers and stakeholders
Source: PLoS One. 2024 Jun 21;19(6):e0305609. doi: 10.1371/journal.pone.0305609 (PMC11192385; doi:10.1371/journal.pone.0305609)
Supplement: S1 File — (XLSX) [file pone.0305609.s001.xlsx]

## Sheet: HatiyaSPEI3
year	month	SPEI3
1966	1	NA
1966	2	NA
1966	3	-0.503378
1966	4	-1.12999
1966	5	-1.61461
1966	6	-0.626804
1966	7	-1.16976
1966	8	-0.200255
1966	9	-0.113405
1966	10	1.08634
1966	11	0.309814
1966	12	0.622554
1967	1	0.690014
1967	2	1.28464
1967	3	0.554686
1967	4	0.18291
1967	5	-0.684408
1967	6	-1.25641
1967	7	-1.28219
1967	8	-0.783947
1967	9	0.527052
1967	10	0.28335
1967	11	-0.117543
1967	12	-2.03235
1968	1	-0.904335
1968	2	-0.372933
1968	3	0.709953
1968	4	0.461509
1968	5	-0.16854
1968	6	0.773506
1968	7	1.05459
1968	8	0.585895
1968	9	-0.672132
1968	10	-1.45567
1968	11	-1.51276
1968	12	-1.1659
1969	1	-0.630345
1969	2	-0.911906
1969	3	0.401007
1969	4	0.727734
1969	5	-0.190366
1969	6	-0.702271
1969	7	-0.805878
1969	8	0.200866
1969	9	0.921796
1969	10	0.621843
1969	11	-0.409621
1969	12	-1.43008
1970	1	-1.14849
1970	2	0.783223
1970	3	0.604612
1970	4	-0.0554763
1970	5	-1.04318
1970	6	-0.845217
1970	7	-1.00427
1970	8	-0.869896
1970	9	-0.356201
1970	10	0.589971
1970	11	1.13133
1970	12	0.970902
1971	1	0.264628
1971	2	-0.0304355
1971	3	0.136035
1971	4	-0.0096708
1971	5	0.023034
1971	6	-0.132114
1971	7	-0.10825
1971	8	1.09146
1971	9	1.20794
1971	10	1.10592
1971	11	0.0744413
1971	12	0.14478
1972	1	0.812589
1972	2	0.37119
1972	3	0.133232
1972	4	-0.0114188
1972	5	0.023034
1972	6	-0.0983847
1972	7	-0.354737
1972	8	-0.376372
1972	9	-0.332156
1972	10	-0.266375
1972	11	-0.270715
1972	12	-0.189327
1973	1	0.264628
1973	2	-0.0304355
1973	3	0.136035
1973	4	-0.0096708
1973	5	0.642352
1973	6	-0.471049
1973	7	-1.45183
1973	8	-1.75449
1973	9	-1.54214
1973	10	-0.998799
1973	11	0.629292
1973	12	1.25928
1974	1	2.31946
1974	2	1.01345
1974	3	1.85894
1974	4	1.21886
1974	5	0.903742
1974	6	-0.710044
1974	7	-0.404675
1974	8	-0.78184
1974	9	0.0741541
1974	10	-0.386244
1974	11	0.499851
1974	12	-0.414181
1975	1	0.899898
1975	2	0.0490708
1975	3	-0.695296
1975	4	-1.60695
1975	5	-0.296218
1975	6	-0.786196
1975	7	0.948393
1975	8	0.220232
1975	9	0.514981
1975	10	-0.0193721
1975	11	1.36252
1975	12	2.06039
1976	1	1.83871
1976	2	0.286519
1976	3	0.266045
1976	4	0.905188
1976	5	0.784902
1976	6	0.891263
1976	7	0.659033
1976	8	1.33173
1976	9	0.794569
1976	10	0.579693
1976	11	-0.29248
1976	12	-0.170654
1977	1	0.506398
1977	2	1.26093
1977	3	0.61133
1977	4	2.32165
1977	5	2.18314
1977	6	2.05839
1977	7	0.735961
1977	8	-0.408608
1977	9	-0.906625
1977	10	-1.07064
1977	11	-0.943146
1977	12	-0.761345
1978	1	0.22026
1978	2	-0.0960236
1978	3	0.541898
1978	4	0.173853
1978	5	1.84732
1978	6	2.03289
1978	7	1.56782
1978	8	0.18722
1978	9	-0.478911
1978	10	-0.337779
1978	11	-0.573449
1978	12	-1.33655
1979	1	-0.670001
1979	2	0.221107
1979	3	-0.482862
1979	4	-1.38924
1979	5	-2.29622
1979	6	-0.829907
1979	7	-0.570289
1979	8	1.48014
1979	9	1.69242
1979	10	1.60705
1979	11	0.127843
1979	12	-0.571042
1980	1	0.106945
1980	2	0.868549
1980	3	1.37058
1980	4	0.338288
1980	5	0.387197
1980	6	-0.815425
1980	7	-0.163044
1980	8	0.133409
1980	9	0.368491
1980	10	0.465778
1980	11	-0.0962124
1980	12	0.609619
1981	1	-0.648208
1981	2	-0.0867393
1981	3	0.19047
1981	4	0.0297966
1981	5	0.0484289
1981	6	-0.0867928
1981	7	-0.347614
1981	8	-0.374447
1981	9	-0.295964
1981	10	-0.188838
1981	11	-0.111767
1981	12	-0.0257489
1982	1	0.43092
1982	2	0.104753
1982	3	-0.494651
1982	4	0.137606
1982	5	-1.58734
1982	6	-0.706987
1982	7	-1.07385
1982	8	-0.0599764
1982	9	-0.348232
1982	10	-0.565856
1982	11	-1.67332
1982	12	-1.63769
1983	1	0.120478
1983	2	1.25434
1983	3	1.76756
1983	4	1.2653
1983	5	1.06517
1983	6	-0.0389898
1983	7	-0.313704
1983	8	0.149794
1983	9	0.633456
1983	10	1.41119
1983	11	1.09305
1983	12	1.22941
1984	1	0.782514
1984	2	0.533454
1984	3	-0.922424
1984	4	0.143941
1984	5	0.434153
1984	6	0.747369
1984	7	-0.0951326
1984	8	-0.315191
1984	9	-0.595075
1984	10	0.0151422
1984	11	0.0116521
1984	12	0.145916
1985	1	-1.10522
1985	2	-0.806419
1985	3	0.279792
1985	4	0.160567
1985	5	0.433118
1985	6	0.47924
1985	7	0.111518
1985	8	0.0515414
1985	9	-0.805994
1985	10	-1.30359
1985	11	-2.03192
1985	12	-1.46896
1986	1	0.16757
1986	2	-0.902533
1986	3	-1.2005
1986	4	0.139613
1986	5	-0.816249
1986	6	-0.386273
1986	7	-0.911836
1986	8	-0.998754
1986	9	-1.04292
1986	10	-1.15013
1986	11	0.127841
1986	12	0.514629
1987	1	1.76223
1987	2	-0.565402
1987	3	-0.688502
1987	4	0.739759
1987	5	-0.413403
1987	6	-1.23415
1987	7	-0.460029
1987	8	0.259079
1987	9	1.16116
1987	10	-0.382268
1987	11	-1.06035
1987	12	-1.39934
1988	1	-0.0961326
1988	2	-0.14945
1988	3	0.413391
1988	4	0.0996343
1988	5	1.13638
1988	6	1.35792
1988	7	1.27424
1988	8	0.592758
1988	9	0.088014
1988	10	-0.092273
1988	11	0.00434905
1988	12	-0.445113
1989	1	0.354997
1989	2	-0.528183
1989	3	-0.669042
1989	4	0.29865
1989	5	-0.742908
1989	6	-0.632583
1989	7	-1.05974
1989	8	-1.30942
1989	9	-1.33345
1989	10	-0.729972
1989	11	0.249741
1989	12	0.834875
1990	1	-1.09541
1990	2	0.867624
1990	3	1.87792
1990	4	2.01367
1990	5	1.49298
1990	6	0.133514
1990	7	-0.354497
1990	8	-0.779799
1990	9	-0.715377
1990	10	-1.13046
1990	11	-0.94703
1990	12	-0.199594
1991	1	1.4285
1991	2	1.37326
1991	3	-0.415857
1991	4	0.69325
1991	5	1.02198
1991	6	1.26798
1991	7	0.293103
1991	8	-0.197636
1991	9	-0.561506
1991	10	0.266192
1991	11	0.622685
1991	12	0.848212
1992	1	0.362833
1992	2	2.14269
1992	3	1.28952
1992	4	-0.0616887
1992	5	-1.21969
1992	6	-1.30038
1992	7	-0.759784
1992	8	-0.801721
1992	9	0.128049
1992	10	-0.0443017
1992	11	0.174683
1992	12	-0.437185
1993	1	-0.00980443
1993	2	1.02254
1993	3	2.07504
1993	4	1.53621
1993	5	-0.450685
1993	6	-2.62798
1993	7	-2.61292
1993	8	-2.58065
1993	9	-2.65853
1993	10	-2.53229
1993	11	-2.38901
1993	12	-1.26065
1994	1	-0.391228
1994	2	0.110863
1994	3	0.458544
1994	4	0.104881
1994	5	-0.747946
1994	6	-0.2716
1994	7	-0.79739
1994	8	-0.837228
1994	9	-0.967892
1994	10	-0.673875
1994	11	-0.225709
1994	12	-0.128255
1995	1	0.352762
1995	2	0.0851867
1995	3	0.19047
1995	4	0.0297966
1995	5	0.0484289
1995	6	-0.0867928
1995	7	-0.347614
1995	8	-0.374447
1995	9	-0.295964
1995	10	-0.188838
1995	11	-0.111767
1995	12	-0.0257489
1996	1	0.44641
1996	2	0.132993
1996	3	0.149526
1996	4	-0.0273671
1996	5	-0.00215415
1996	6	-0.112025
1996	7	-0.358851
1996	8	-0.378958
1996	9	-0.325694
1996	10	-0.248904
1996	11	-0.225709
1996	12	-0.128255
1997	1	0.347568
1997	2	0.0348529
1997	3	0.136984
1997	4	-0.00513594
1997	5	0.0332017
1997	6	-0.0967273
1997	7	-0.3571
1997	8	-0.385588
1997	9	-0.344512
1997	10	-0.287928
1997	11	-0.30232
1997	12	-0.231613
1998	1	0.224624
1998	2	-0.0308449
1998	3	0.152533
1998	4	-0.0254708
1998	5	-0.00215415
1998	6	-0.112025
1998	7	-0.358851
1998	8	-0.378958
1998	9	-0.325694
1998	10	-0.248904
1998	11	-0.225709
1998	12	-0.128255
1999	1	0.347568
1999	2	-0.117762
1999	3	-0.778108
1999	4	-1.50445
1999	5	-0.517683
1999	6	0.441728
1999	7	1.15462
1999	8	1.42256
1999	9	1.10032
1999	10	0.816309
1999	11	0.424976
1999	12	0.27475
2000	1	0.445692
2000	2	1.1269
2000	3	0.202782
2000	4	-0.354454
2000	5	1.66138
2000	6	1.52001
2000	7	1.30179
2000	8	-0.381207
2000	9	-0.659523
2000	10	-0.217197
2000	11	0.293388
2000	12	0.437477
2001	1	-0.998254
2001	2	-1.11822
2001	3	-1.64026
2001	4	-1.90402
2001	5	0.285653
2001	6	1.52523
2001	7	1.88848
2001	8	1.57543
2001	9	0.761059
2001	10	1.25163
2001	11	1.81996
2001	12	1.6107
2002	1	1.49753
2002	2	-1.45591
2002	3	-0.904904
2002	4	-0.723985
2002	5	0.706735
2002	6	0.763816
2002	7	1.44918
2002	8	0.81867
2002	9	0.174444
2002	10	-0.897222
2002	11	-0.83776
2002	12	-0.343132
2003	1	1.03379
2003	2	-1.00592
2003	3	-0.367385
2003	4	-0.134025
2003	5	-0.745875
2003	6	1.50602
2003	7	1.39624
2003	8	1.74773
2003	9	-0.171856
2003	10	0.0388431
2003	11	-0.142048
2003	12	0.526825
2004	1	0.488936
2004	2	1.21882
2004	3	-0.809987
2004	4	0.526831
2004	5	-0.291504
2004	6	0.667662
2004	7	0.423728
2004	8	0.56592
2004	9	1.61943
2004	10	1.83695
2004	11	2.27985
2004	12	0.546467
2005	1	-1.53107
2005	2	-1.40532
2005	3	0.368545
2005	4	0.479956
2005	5	-0.777051
2005	6	-1.14888
2005	7	-0.746263
2005	8	1.88042
2005	9	1.78475
2005	10	2.29766
2005	11	0.653813
2005	12	1.52661
2006	1	-0.946076
2006	2	-0.881787
2006	3	-1.65853
2006	4	-1.38855
2006	5	1.23485
2006	6	0.570426
2006	7	0.129815
2006	8	-1.24669
2006	9	-0.459328
2006	10	-0.382699
2006	11	0.48632
2006	12	-1.0701
2007	1	-0.910069
2007	2	1.69323
2007	3	1.14016
2007	4	0.80941
2007	5	-0.282087
2007	6	0.0326641
2007	7	0.550977
2007	8	0.288819
2007	9	1.09346
2007	10	1.04272
2007	11	2.0569
2007	12	1.47654
2008	1	1.6454
2008	2	0.773077
2008	3	0.667093
2008	4	-1.00557
2008	5	-1.24745
2008	6	-0.247182
2008	7	1.40241
2008	8	1.38825
2008	9	0.882852
2008	10	-0.0591973
2008	11	0.0434975
2008	12	0.347035
2009	1	-1.41502
2009	2	-1.5503
2009	3	-1.71319
2009	4	-0.884006
2009	5	-0.456091
2009	6	-1.33184
2009	7	-0.824659
2009	8	-0.0382618
2009	9	0.915489
2009	10	0.890459
2009	11	-0.0646843
2009	12	0.135367
2010	1	-0.822427
2010	2	-1.50753
2010	3	-1.51773
2010	4	-1.59782
2010	5	-0.170308
2010	6	1.01131
2010	7	1.16111
2010	8	0.174035
2010	9	-0.579488
2010	10	-0.0279278
2010	11	0.706046
2010	12	0.903692
2011	1	-1.42732
2011	2	-1.43979
2011	3	-0.22431
2011	4	-0.714646
2011	5	1.08162
2011	6	0.765893
2011	7	0.647523
2011	8	1.15466
2011	9	1.62575
2011	10	1.5379
2011	11	0.324924
2011	12	-1.10915
2012	1	-1.38433
2012	2	-1.33436
2012	3	-1.40994
2012	4	0.680517
2012	5	0.805113
2012	6	0.436774
2012	7	-0.189955
2012	8	-0.497421
2012	9	-0.450245
2012	10	-0.4665
2012	11	-0.477712
2012	12	-0.401563
2013	1	-1.03141
2013	2	-1.38452
2013	3	-1.95453
2013	4	-1.64523
2013	5	1.83319
2013	6	1.44772
2013	7	0.965712
2013	8	-0.448288
2013	9	-0.39485
2013	10	0.34121
2013	11	-0.0887649
2013	12	-0.179495
2014	1	-1.65587
2014	2	-0.589453
2014	3	-0.777719
2014	4	-1.77212
2014	5	-2.16798
2014	6	0.135863
2014	7	0.22229
2014	8	0.615613
2014	9	-0.203069
2014	10	0.0212265
2014	11	-0.243315
2014	12	-0.389192
2015	1	-1.11569
2015	2	-0.672765
2015	3	-0.0406265
2015	4	0.894001
2015	5	-0.309858
2015	6	0.781231
2015	7	1.79345
2015	8	1.97345
2015	9	1.49059
2015	10	1.06447
2015	11	1.79662
2015	12	1.62263
2016	1	0.178343
2016	2	0.585891
2016	3	0.366701
2016	4	-0.426966
2016	5	-0.156497
2016	6	-0.677753
2016	7	0.140181
2016	8	0.134434
2016	9	0.400805
2016	10	0.794482
2016	11	1.5876
2016	12	2.108
2017	1	1.5614
2017	2	-1.80842
2017	3	0.787662
2017	4	2.03786
2017	5	1.28902
2017	6	0.393208
2017	7	0.662547
2017	8	1.22205
2017	9	1.87424
2017	10	1.31429
2017	11	1.27322
2017	12	0.825008
2018	1	-0.417804
2018	2	0.0592983
2018	3	-1.46577
2018	4	-1.28719
2018	5	0.0465225
2018	6	0.230702
2018	7	0.183556
2018	8	-0.823393
2018	9	-1.24998
2018	10	-1.28836
2018	11	-0.981634
2018	12	-0.0396942
2019	1	-1.46148
2019	2	-0.0519511
2019	3	-0.0501842
2019	4	-0.826264
2019	5	-1.58155
2019	6	-1.56467
2019	7	-0.513718
2019	8	-0.401764
2019	9	-0.0340832
2019	10	-1.32421
2019	11	-1.90381
2019	12	-2.03935
2020	1	0.570113
2020	2	2.19094
2020	3	2.08518
2020	4	1.50343
2020	5	-0.0386704
2020	6	-1.82634
2020	7	-2.27415
2020	8	-2.34945
2020	9	-2.39272
2020	10	-2.21742
2020	11	-1.81324
2020	12	-0.107884

## Sheet: HatiyaSPEI6
year	month	SPEI6
1966	1	NA
1966	2	NA
1966	3	NA
1966	4	NA
1966	5	NA
1966	6	-0.832968
1966	7	-1.41489
1966	8	-0.767537
1966	9	-0.558483
1966	10	-0.2773
1966	11	0.0171004
1966	12	0.168511
1967	1	1.17282
1967	2	0.559396
1967	3	0.75044
1967	4	0.371902
1967	5	-0.297178
1967	6	-1.29132
1967	7	-1.28681
1967	8	-0.988935
1967	9	-0.482758
1967	10	-0.81661
1967	11	-0.635583
1967	12	-0.222724
1968	1	0.0750046
1968	2	-0.245025
1968	3	-1.95868
1968	4	-0.0928842
1968	5	-0.346498
1968	6	0.930526
1968	7	1.16087
1968	8	0.356545
1968	9	-0.186248
1968	10	-0.421177
1968	11	-0.238535
1968	12	-0.921567
1969	1	-1.73039
1969	2	-1.77726
1969	3	-1.10271
1969	4	0.23155
1969	5	-0.487312
1969	6	-0.714384
1969	7	-0.62853
1969	8	-0.00227664
1969	9	0.158034
1969	10	-0.263833
1969	11	-0.00323572
1969	12	0.299505
1970	1	0.396531
1970	2	-0.30856
1970	3	-1.28502
1970	4	-0.604478
1970	5	-0.861348
1970	6	-0.813877
1970	7	-1.04774
1970	8	-1.13593
1970	9	-0.828597
1970	10	-0.439009
1970	11	-0.15748
1970	12	0.10831
1971	1	0.592141
1971	2	1.08558
1971	3	0.923409
1971	4	0.00402394
1971	5	-0.0726297
1971	6	-0.158781
1971	7	-0.125661
1971	8	0.923042
1971	9	0.800813
1971	10	0.616322
1971	11	0.796664
1971	12	1.02688
1972	1	1.22038
1972	2	0.0904431
1972	3	0.146093
1972	4	0.312742
1972	5	0.0310352
1972	6	-0.122932
1972	7	-0.374095
1972	8	-0.440183
1972	9	-0.433023
1972	10	-0.459844
1972	11	-0.365229
1972	12	-0.321507
1973	1	-0.299267
1973	2	-0.343907
1973	3	-0.185903
1973	4	0.00402394
1973	5	0.553979
1973	6	-0.528231
1973	7	-1.50306
1973	8	-1.56139
1973	9	-1.47182
1973	10	-1.46277
1973	11	-1.34794
1973	12	-1.02538
1974	1	-0.0745118
1974	2	0.786384
1974	3	1.80629
1974	4	2.1545
1974	5	1.04237
1974	6	-0.0084764
1974	7	0.0104975
1974	8	-0.477371
1974	9	-0.474787
1974	10	-0.556974
1974	11	-0.383473
1974	12	-0.0491144
1975	1	-0.258621
1975	2	0.461906
1975	3	-0.746346
1975	4	-0.73709
1975	5	-0.370333
1975	6	-1.04031
1975	7	0.462357
1975	8	-0.025516
1975	9	-0.207957
1975	10	0.542897
1975	11	0.880133
1975	12	1.42982
1976	1	0.572445
1976	2	1.35646
1976	3	1.90161
1976	4	1.60115
1976	5	0.761387
1976	6	0.946764
1976	7	0.952033
1976	8	1.60051
1976	9	1.229
1976	10	0.769249
1976	11	0.78848
1976	12	0.610437
1977	1	0.635092
1977	2	-0.0407432
1977	3	0.0586089
1977	4	2.00829
1977	5	2.27065
1977	6	2.13931
1977	7	1.88104
1977	8	1.14836
1977	9	0.820045
1977	10	-0.321229
1977	11	-0.654658
1977	12	-1.0173
1978	1	-1.18268
1978	2	-1.05731
1978	3	-0.57451
1978	4	0.118785
1978	5	1.78609
1978	6	2.10557
1978	7	1.54937
1978	8	1.38773
1978	9	1.27021
1978	10	0.753639
1978	11	-0.0824621
1978	12	-0.806423
1979	1	-0.544154
1979	2	-0.610064
1979	3	-1.72762
1979	4	-1.4365
1979	5	-2.26436
1979	6	-1.05062
1979	7	-0.906751
1979	8	0.336192
1979	9	0.740908
1979	10	0.669
1979	11	1.05967
1979	12	1.16962
1980	1	1.56206
1980	2	0.260589
1980	3	0.209977
1980	4	0.191856
1980	5	0.52406
1980	6	-0.462679
1980	7	-0.0751401
1980	8	0.183434
1980	9	-0.330383
1980	10	0.111794
1980	11	0.0840449
1980	12	0.558927
1981	1	0.30398
1981	2	-0.173454
1981	3	0.608989
1981	4	-0.358437
1981	5	-0.0606053
1981	6	-0.0965658
1981	7	-0.355457
1981	8	-0.429563
1981	9	-0.399187
1981	10	-0.411707
1981	11	-0.299132
1981	12	-0.234298
1982	1	-0.178057
1982	2	-0.153939
1982	3	-0.256708
1982	4	0.197153
1982	5	-1.61593
1982	6	-0.918773
1982	7	-1.07699
1982	8	-0.657991
1982	9	-0.756887
1982	10	-1.05543
1982	11	-0.718906
1982	12	-0.789768
1983	1	-0.651412
1983	2	-1.5285
1983	3	-0.360479
1983	4	0.955801
1983	5	1.25258
1983	6	0.604124
1983	7	0.132738
1983	8	0.596548
1983	9	0.366911
1983	10	0.709267
1983	11	0.672208
1983	12	1.03084
1984	1	1.49845
1984	2	1.1324
1984	3	0.933743
1984	4	0.399838
1984	5	0.474445
1984	6	0.596883
1984	7	-0.0669118
1984	8	-0.224242
1984	9	-0.134341
1984	10	-0.128524
1984	11	-0.201712
1984	12	-0.446439
1985	1	-0.235339
1985	2	-0.17921
1985	3	0.20611
1985	4	-0.414395
1985	5	0.18727
1985	6	0.526036
1985	7	0.145473
1985	8	0.127107
1985	9	-0.490768
1985	10	-0.800816
1985	11	-0.809248
1985	12	-1.12413
1986	1	-1.44993
1986	2	-2.3272
1986	3	-2.16575
1986	4	0.0680431
1986	5	-1.11508
1986	6	-0.687824
1986	7	-0.906935
1986	8	-1.19059
1986	9	-1.08729
1986	10	-1.22738
1986	11	-0.734112
1986	12	-0.758668
1987	1	-0.743155
1987	2	-0.0211323
1987	3	0.251052
1987	4	1.4552
1987	5	-0.637507
1987	6	-1.5258
1987	7	-0.248844
1987	8	-0.0349986
1987	9	-0.0124836
1987	10	-0.588611
1987	11	-0.243474
1987	12	0.501564
1988	1	-0.495932
1988	2	-1.18958
1988	3	-1.36762
1988	4	-0.0815562
1988	5	1.04203
1988	6	1.43928
1988	7	1.25277
1988	8	1.10683
1988	9	1.02871
1988	10	0.72001
1988	11	0.443137
1988	12	-0.0478651
1989	1	-0.0936252
1989	2	-0.143689
1989	3	-0.771274
1989	4	0.27727
1989	5	-0.956887
1989	6	-0.868892
1989	7	-1.02428
1989	8	-1.42774
1989	9	-1.37991
1989	10	-1.11961
1989	11	-0.990948
1989	12	-0.956151
1990	1	-1.01577
1990	2	0.38119
1990	3	1.57435
1990	4	1.39578
1990	5	1.55993
1990	6	0.840786
1990	7	0.562647
1990	8	-0.114342
1990	9	-0.605077
1990	10	-0.931743
1990	11	-0.934497
1990	12	-0.673006
1991	1	-0.898297
1991	2	-0.684209
1991	3	-0.414008
1991	4	1.17631
1991	5	1.24865
1991	6	1.22153
1991	7	0.510811
1991	8	0.204444
1991	9	0.314567
1991	10	0.293156
1991	11	0.16578
1991	12	-0.139851
1992	1	0.282827
1992	2	1.18929
1992	3	1.24535
1992	4	0.0164395
1992	5	-0.169641
1992	6	-1.06585
1992	7	-0.798596
1992	8	-1.12053
1992	9	-0.758386
1992	10	-0.602303
1992	11	-0.537441
1992	12	-0.0120858
1993	1	-0.120546
1993	2	0.349099
1993	3	1.02937
1993	4	1.15768
1993	5	-0.200121
1993	6	-2.19147
1993	7	-2.52963
1993	8	-2.47841
1993	9	-2.68514
1993	10	-2.61305
1993	11	-2.90618
1993	12	-2.96555
1994	1	-2.91872
1994	2	-2.58152
1994	3	-1.17821
1994	4	-0.199786
1994	5	-0.797524
1994	6	-0.225688
1994	7	-0.796439
1994	8	-1.04647
1994	9	-0.986331
1994	10	-0.939033
1994	11	-0.721587
1994	12	-0.893242
1995	1	-0.719816
1995	2	-0.275465
1995	3	-0.100641
1995	4	0.0778862
1995	5	-0.0188706
1995	6	-0.0965658
1995	7	-0.355457
1995	8	-0.429563
1995	9	-0.399187
1995	10	-0.411707
1995	11	-0.299132
1995	12	-0.234298
1996	1	-0.174284
1996	2	-0.148485
1996	3	-0.0155963
1996	4	0.0859794
1996	5	-0.0570959
1996	6	-0.133787
1996	7	-0.382632
1996	8	-0.451218
1996	9	-0.435622
1996	10	-0.452629
1996	11	-0.349055
1996	12	-0.295383
1997	1	-0.261854
1997	2	-0.285056
1997	3	-0.123621
1997	4	0.0496692
1997	5	-0.0465213
1997	6	-0.120243
1997	7	-0.374752
1997	8	-0.44494
1997	9	-0.44146
1997	10	-0.47337
1997	11	-0.385021
1997	12	-0.346406
1998	1	-0.331046
1998	2	-0.376771
1998	3	-0.221797
1998	4	-0.0275976
1998	5	-0.0979676
1998	6	-0.133063
1998	7	-0.382112
1998	8	-0.451218
1998	9	-0.435622
1998	10	-0.452629
1998	11	-0.349055
1998	12	-0.295383
1999	1	-0.261854
1999	2	-0.313152
1999	3	-0.461209
1999	4	-1.04219
1999	5	-0.632925
1999	6	0.285421
1999	7	0.691727
1999	8	0.99291
1999	9	1.13335
1999	10	1.30532
1999	11	1.15475
1999	12	0.990496
2000	1	0.856658
2000	2	0.621646
2000	3	0.298689
2000	4	-0.14905
2000	5	1.76417
2000	6	1.56367
2000	7	1.14833
2000	8	0.516859
2000	9	0.459867
2000	10	0.649789
2000	11	-0.132494
2000	12	-0.402385
2001	1	-0.464719
2001	2	0.0705884
2001	3	-0.0759202
2001	4	-1.93927
2001	5	-0.0289221
2001	6	1.35946
2001	7	1.30351
2001	8	1.53879
2001	9	1.83477
2001	10	2.22594
2001	11	1.96988
2001	12	1.31602
2002	1	1.55914
2002	2	1.64149
2002	3	1.31813
2002	4	0.425043
2002	5	0.375447
2002	6	0.61729
2002	7	1.1889
2002	8	1.03166
2002	9	0.564891
2002	10	0.249594
2002	11	0.221588
2002	12	0.0575363
2003	1	-0.782317
2003	2	-1.08996
2003	3	-0.550076
2003	4	0.382694
2003	5	-1.06804
2003	6	1.47245
2003	7	1.29986
2003	8	1.2069
2003	9	0.938062
2003	10	0.902747
2003	11	1.10589
2003	12	0.0789589
2004	1	0.0766959
2004	2	0.0962032
2004	3	0.230856
2004	4	0.51259
2004	5	0.0320697
2004	6	0.526653
2004	7	0.578025
2004	8	0.286765
2004	9	1.81435
2004	10	1.67261
2004	11	1.74946
2004	12	1.45192
2005	1	1.60509
2005	2	2.11482
2005	3	0.613455
2005	4	-0.273843
2005	5	-1.18362
2005	6	-1.22062
2005	7	-0.640854
2005	8	1.32217
2005	9	0.586666
2005	10	1.20911
2005	11	1.52058
2005	12	1.93087
2006	1	2.10198
2006	2	0.482057
2006	3	1.12416
2006	4	-1.53967
2006	5	1.046
2006	6	0.30241
2006	7	-0.259755
2006	8	-0.824512
2006	9	-0.134703
2006	10	-0.230112
2006	11	-0.839623
2006	12	-0.709303
2007	1	-0.626424
2007	2	0.869144
2007	3	-0.474472
2007	4	0.215313
2007	5	0.286302
2007	6	0.334599
2007	7	0.809168
2007	8	0.0408286
2007	9	0.817158
2007	10	1.04925
2007	11	1.40552
2007	12	1.46769
2008	1	1.43745
2008	2	2.07847
2008	3	1.49906
2008	4	0.423828
2008	5	-1.06219
2008	6	-0.135919
2008	7	1.06854
2008	8	0.654032
2008	9	0.433968
2008	10	0.836249
2008	11	0.967544
2008	12	0.853819
2009	1	-0.354289
2009	2	-0.252167
2009	3	-0.195614
2009	4	-1.32675
2009	5	-0.890296
2009	6	-1.77041
2009	7	-1.04126
2009	8	-0.307032
2009	9	-0.263016
2009	10	-0.108132
2009	11	-0.0258099
2009	12	0.805261
2010	1	0.719702
2010	2	-0.359823
2010	3	-0.386123
2010	4	-1.64878
2010	5	-0.587384
2010	6	0.810073
2010	7	0.67246
2010	8	-0.0185357
2010	9	0.0770722
2010	10	0.685645
2010	11	0.483633
2010	12	-0.131988
2011	1	-0.323053
2011	2	0.465651
2011	3	0.764678
2011	4	-1.20446
2011	5	0.802196
2011	6	0.725996
2011	7	0.415889
2011	8	1.63979
2011	9	1.9064
2011	10	1.54799
2011	11	0.947034
2011	12	0.960637
2012	1	1.31764
2012	2	0.0741346
2012	3	-1.78401
2012	4	-0.0474715
2012	5	0.504856
2012	6	0.186138
2012	7	0.0147267
2012	8	-0.231374
2012	9	-0.213749
2012	10	-0.472571
2012	11	-0.540461
2012	12	-0.495035
2013	1	-0.731109
2013	2	-0.771899
2013	3	-1.10967
2013	4	-1.75976
2013	5	1.65731
2013	6	1.24777
2013	7	0.468673
2013	8	0.62148
2013	9	0.656627
2013	10	0.811937
2013	11	-0.347785
2013	12	-0.373792
2014	1	0.0371402
2014	2	-0.250251
2014	3	-0.516915
2014	4	-2.05834
2014	5	-2.36632
2014	6	-0.04906
2014	7	-0.271155
2014	8	-0.322591
2014	9	-0.197421
2014	10	0.0833617
2014	11	0.349604
2014	12	-0.275069
2015	1	-0.23038
2015	2	-0.424099
2015	3	-0.468968
2015	4	0.23254
2015	5	-0.557366
2015	6	0.77476
2015	7	1.98908
2015	8	1.62982
2015	9	1.78621
2015	10	1.98824
2015	11	2.15897
2015	12	1.79342
2016	1	1.04862
2016	2	1.81171
2016	3	1.54979
2016	4	-0.346116
2016	5	-0.0795214
2016	6	-0.696642
2016	7	0.00227672
2016	8	-0.0486732
2016	9	-0.225433
2016	10	0.560015
2016	11	0.964897
2016	12	1.38782
2017	1	1.18126
2017	2	1.36911
2017	3	2.02973
2017	4	2.11102
2017	5	0.995419
2017	6	0.57282
2017	7	1.5872
2017	8	1.89042
2017	9	1.84165
2017	10	1.35807
2017	11	1.45272
2017	12	1.71648
2018	1	1.20396
2018	2	1.23854
2018	3	0.396246
2018	4	-1.25879
2018	5	-0.0271932
2018	6	-0.0502357
2018	7	-0.18335
2018	8	-0.834563
2018	9	-0.98892
2018	10	-0.756064
2018	11	-0.980788
2018	12	-1.15202
2019	1	-1.64171
2019	2	-1.08995
2019	3	-0.109859
2019	4	-1.29868
2019	5	-1.65477
2019	6	-1.779
2019	7	-0.731592
2019	8	-0.905381
2019	9	-0.987683
2019	10	-1.11364
2019	11	-1.03391
2019	12	-0.66591
2020	1	-1.39483
2020	2	-1.33638
2020	3	-0.246357
2020	4	1.31133
2020	5	0.807583
2020	6	-1.1383
2020	7	-2.12368
2020	8	-2.23184
2020	9	-2.37056
2020	10	-2.34081
2020	11	-2.56088
2020	12	-2.46

## Sheet: HatiyaSPEI9
year	month	SPEI9
1966	1	NA
1966	2	NA
1966	3	NA
1966	4	NA
1966	5	NA
1966	6	NA
1966	7	NA
1966	8	NA
1966	9	-0.641171
1966	10	-0.463582
1966	11	-0.498472
1966	12	-0.333785
1967	1	-0.214721
1967	2	0.159027
1967	3	0.209602
1967	4	1.13584
1967	5	-0.0940598
1967	6	-0.824847
1967	7	-1.19723
1967	8	-0.919501
1967	9	-0.439539
1967	10	-0.803435
1967	11	-0.85
1967	12	-0.914572
1968	1	-1.00452
1968	2	-0.76309
1968	3	-0.186401
1968	4	0.175964
1968	5	-0.448218
1968	6	-0.176879
1968	7	0.890079
1968	8	0.28113
1968	9	-0.0998403
1968	10	-0.3326
1968	11	-0.375027
1968	12	-0.477795
1969	1	-0.540165
1969	2	-0.34386
1969	3	-1.03787
1969	4	-1.51605
1969	5	-1.47504
1969	6	-1.15491
1969	7	-0.739115
1969	8	-0.128833
1969	9	0.201998
1969	10	-0.105025
1969	11	-0.161789
1969	12	-0.270098
1970	1	-0.413449
1970	2	0.0655605
1970	3	0.35973
1970	4	0.316082
1970	5	-0.902032
1970	6	-1.3295
1970	7	-1.18269
1970	8	-1.12568
1970	9	-0.797839
1970	10	-0.449615
1970	11	-0.51805
1970	12	-0.49061
1971	1	-0.46271
1971	2	-0.187205
1971	3	0.0708736
1971	4	0.519374
1971	5	0.741428
1971	6	0.287038
1971	7	-0.133446
1971	8	0.909133
1971	9	0.810103
1971	10	0.617662
1971	11	0.695578
1971	12	0.714699
1972	1	0.748304
1972	2	0.852147
1972	3	1.03697
1972	4	1.1315
1972	5	-0.0978594
1972	6	-0.130839
1972	7	-0.253395
1972	8	-0.456722
1972	9	-0.446659
1972	10	-0.463355
1972	11	-0.439994
1972	12	-0.446345
1973	1	-0.486343
1973	2	-0.42307
1973	3	-0.403075
1973	4	-0.339836
1973	5	-0.0361314
1973	6	-0.608409
1973	7	-1.48084
1973	8	-1.5974
1973	9	-1.52019
1973	10	-1.51599
1973	11	-1.19008
1973	12	-1.1129
1974	1	-1.22528
1974	2	-1.5111
1974	3	-0.720511
1974	4	0.34872
1974	5	1.01029
1974	6	0.588116
1974	7	0.912092
1974	8	-0.41812
1974	9	-0.0598578
1974	10	-0.292831
1974	11	-0.162026
1974	12	-0.539524
1975	1	-0.49781
1975	2	-0.437392
1975	3	-0.212954
1975	4	-0.751279
1975	5	0.0220256
1975	6	-1.09573
1975	7	0.566419
1975	8	-0.0667949
1975	9	-0.308196
1975	10	0.2374
1975	11	0.68129
1975	12	0.749928
1976	1	0.98987
1976	2	0.92623
1976	3	1.45412
1976	4	0.804635
1976	5	1.41595
1976	6	1.81041
1976	7	1.38462
1976	8	1.67781
1976	9	1.25858
1976	10	0.993792
1976	11	0.972487
1976	12	0.962995
1977	1	0.839919
1977	2	0.943784
1977	3	0.686786
1977	4	1.59843
1977	5	1.70166
1977	6	1.85811
1977	7	1.76112
1977	8	1.37833
1977	9	0.916361
1977	10	0.491639
1977	11	0.389727
1977	12	0.45182
1978	1	-0.336092
1978	2	-0.764999
1978	3	-1.12372
1978	4	-1.13739
1978	5	0.614514
1978	6	1.65241
1978	7	1.41044
1978	8	1.3946
1978	9	1.35115
1978	10	0.791346
1978	11	0.711686
1978	12	0.642222
1979	1	0.675502
1979	2	-0.0812877
1979	3	-1.02734
1979	4	-0.954124
1979	5	-1.56131
1979	6	-1.45868
1979	7	-1.00491
1979	8	0.325541
1979	9	0.663595
1979	10	0.398253
1979	11	0.311632
1979	12	0.443596
1980	1	0.68387
1980	2	1.15128
1980	3	1.40636
1980	4	1.54912
1980	5	0.248887
1980	6	-0.723064
1980	7	-0.11411
1980	8	0.2575
1980	9	-0.0912504
1980	10	0.192972
1980	11	0.103188
1980	12	-0.118785
1981	1	0.0317495
1981	2	0.0752678
1981	3	0.562051
1981	4	0.252717
1981	5	-0.279894
1981	6	0.127654
1981	7	-0.486563
1981	8	-0.487591
1981	9	-0.404477
1981	10	-0.406359
1981	11	-0.37143
1981	12	-0.372968
1982	1	-0.408591
1982	2	-0.335953
1982	3	-0.393257
1982	4	-0.176501
1982	5	-1.03014
1982	6	-0.839318
1982	7	-1.02884
1982	8	-0.700278
1982	9	-0.839745
1982	10	-1.06394
1982	11	-1.09323
1982	12	-1.04696
1983	1	-1.1952
1983	2	-0.697007
1983	3	-0.481024
1983	4	-0.182864
1983	5	-0.590914
1983	6	-0.310804
1983	7	0.0835897
1983	8	0.777822
1983	9	0.835332
1983	10	1.05254
1983	11	0.983825
1983	12	0.77451
1984	1	0.832135
1984	2	0.744354
1984	3	0.925828
1984	4	1.44103
1984	5	1.00916
1984	6	1.02579
1984	7	0.0361415
1984	8	-0.217335
1984	9	-0.256123
1984	10	-0.0935063
1984	11	-0.159359
1984	12	-0.085918
1985	1	-0.264783
1985	2	-0.295226
1985	3	-0.519438
1985	4	-0.224095
1985	5	-0.0547901
1985	6	0.409993
1985	7	-0.07888
1985	8	0.0087803
1985	9	-0.487551
1985	10	-0.790346
1985	11	-0.739067
1985	12	-0.795881
1986	1	-0.89091
1986	2	-1.00199
1986	3	-1.4494
1986	4	-1.40832
1986	5	-2.02582
1986	6	-1.25628
1986	7	-0.901664
1986	8	-1.27806
1986	9	-1.21563
1986	10	-1.24708
1986	11	-0.960274
1986	12	-0.896654
1987	1	-1.12448
1987	2	-0.892057
1987	3	-0.996675
1987	4	-0.5117
1987	5	-0.411412
1987	6	-1.06927
1987	7	0.237752
1987	8	-0.133185
1987	9	-0.112508
1987	10	-0.452024
1987	11	-0.443138
1987	12	-0.397038
1988	1	-0.675232
1988	2	-0.293917
1988	3	0.53783
1988	4	-0.494531
1988	5	-0.272689
1988	6	0.661177
1988	7	1.08667
1988	8	1.08875
1988	9	1.08613
1988	10	0.742225
1988	11	0.786381
1988	12	0.716279
1989	1	0.768779
1989	2	0.424345
1989	3	-0.208538
1989	4	-0.0418939
1989	5	-0.656925
1989	6	-0.979357
1989	7	-0.988527
1989	8	-1.48895
1989	9	-1.477
1989	10	-1.10945
1989	11	-1.16085
1989	12	-1.12751
1990	1	-1.36177
1990	2	-1.08114
1990	3	-0.624342
1990	4	-0.0671909
1990	5	1.18961
1990	6	1.00514
1990	7	0.308003
1990	8	-0.0574694
1990	9	-0.205365
1990	10	-0.446565
1990	11	-0.453474
1990	12	-0.604528
1991	1	-0.836028
1991	2	-0.94298
1991	3	-0.870815
1991	4	-0.684041
1991	5	0.0049446
1991	6	0.900818
1991	7	0.79371
1991	8	0.381474
1991	9	0.245022
1991	10	0.463439
1991	11	0.446284
1991	12	0.558314
1992	1	0.345038
1992	2	0.516507
1992	3	0.0635316
1992	4	0.204185
1992	5	0.233311
1992	6	-0.51454
1992	7	-0.764383
1992	8	-0.90038
1992	9	-0.592431
1992	10	-0.619065
1992	11	-0.877406
1992	12	-0.798681
1993	1	-0.681507
1993	2	-0.513451
1993	3	0.57449
1993	4	0.474974
1993	5	-0.148638
1993	6	-1.95459
1993	7	-2.55891
1993	8	-2.45618
1993	9	-2.64914
1993	10	-2.6494
1993	11	-2.70936
1993	12	-2.77833
1994	1	-3.15151
1994	2	-3.70059
1994	3	-3.49908
1994	4	-2.86526
1994	5	-2.14778
1994	6	-0.832717
1994	7	-0.869312
1994	8	-1.08563
1994	9	-0.983305
1994	10	-0.945206
1994	11	-0.936092
1994	12	-0.944164
1995	1	-1.03248
1995	2	-0.829794
1995	3	-1.03859
1995	4	-0.731734
1995	5	-0.353774
1995	6	-0.23771
1995	7	-0.335977
1995	8	-0.472882
1995	9	-0.404477
1995	10	-0.406359
1995	11	-0.37143
1995	12	-0.372968
1996	1	-0.406312
1996	2	-0.333476
1996	3	-0.303924
1996	4	-0.225358
1996	5	-0.289672
1996	6	-0.220436
1996	7	-0.343945
1996	8	-0.490437
1996	9	-0.447298
1996	10	-0.458715
1996	11	-0.431946
1996	12	-0.43295
1997	1	-0.466963
1997	2	-0.399061
1997	3	-0.373827
1997	4	-0.302501
1997	5	-0.36907
1997	6	-0.256877
1997	7	-0.355487
1997	8	-0.492731
1997	9	-0.454883
1997	10	-0.476212
1997	11	-0.455527
1997	12	-0.464669
1998	1	-0.506901
1998	2	-0.445846
1998	3	-0.428236
1998	4	-0.375251
1998	5	-0.453742
1998	6	-0.314256
1998	7	-0.384882
1998	8	-0.504601
1998	9	-0.44692
1998	10	-0.458382
1998	11	-0.431946
1998	12	-0.43295
1999	1	-0.466963
1999	2	-0.41163
1999	3	-0.493707
1999	4	-0.726675
1999	5	-0.668676
1999	6	0.0786283
1999	7	0.647192
1999	8	0.972132
1999	9	1.01842
1999	10	0.980707
1999	11	0.905573
1999	12	1.03042
2000	1	1.32065
2000	2	1.26803
2000	3	1.00946
2000	4	0.682051
2000	5	1.51209
2000	6	1.41158
2000	7	1.08658
2000	8	0.662987
2000	9	0.477104
2000	10	0.57894
2000	11	0.516196
2000	12	0.52837
2001	1	0.542456
2001	2	-0.238582
2001	3	-0.695604
2001	4	-1.01563
2001	5	0.0400717
2001	6	1.28046
2001	7	1.01243
2001	8	1.43876
2001	9	1.61639
2001	10	1.74825
2001	11	2.06538
2001	12	2.1591
2002	1	2.27264
2002	2	1.82324
2002	3	1.22244
2002	4	1.30635
2002	5	1.6368
2002	6	1.27957
2002	7	1.42531
2002	8	0.873126
2002	9	0.439966
2002	10	0.118158
2002	11	0.361595
2002	12	0.366461
2003	1	0.428244
2003	2	0.156965
2003	3	-0.0559827
2003	4	-0.839961
2003	5	-1.26972
2003	6	1.09882
2003	7	1.36435
2003	8	1.09974
2003	9	0.874762
2003	10	0.868189
2003	11	0.786504
2003	12	0.960327
2004	1	0.963012
2004	2	1.23491
2004	3	-0.0853765
2004	4	0.200964
2004	5	-0.262494
2004	6	0.591631
2004	7	0.571562
2004	8	0.435107
2004	9	1.68204
2004	10	1.73777
2004	11	1.63215
2004	12	1.66298
2005	1	1.4361
2005	2	1.63238
2005	3	1.48847
2005	4	1.62484
2005	5	1.51225
2005	6	-0.807107
2005	7	-0.841515
2005	8	1.18128
2005	9	0.633663
2005	10	1.29783
2005	11	1.23285
2005	12	1.12069
2006	1	1.07579
2006	2	1.45182
2006	3	1.78825
2006	4	1.74829
2006	5	1.03175
2006	6	0.999188
2006	7	-0.433306
2006	8	-0.927437
2006	9	-0.316433
2006	10	-0.459066
2006	11	-0.481574
2006	12	-0.411835
2007	1	-0.356757
2007	2	-0.765159
2007	3	-0.629815
2007	4	-0.368209
2007	5	0.381472
2007	6	-0.296225
2007	7	0.560438
2007	8	0.288041
2007	9	1.04758
2007	10	1.23391
2007	11	1.24945
2007	12	1.28467
2008	1	1.37554
2008	2	1.4569
2008	3	1.54512
2008	4	1.11589
2008	5	1.28232
2008	6	0.645937
2008	7	1.38568
2008	8	0.741338
2008	9	0.536124
2008	10	0.631343
2008	11	0.498149
2008	12	0.474877
2009	1	0.68625
2009	2	0.892316
2009	3	0.669817
2009	4	-0.644458
2009	5	-0.59708
2009	6	-1.34179
2009	7	-1.19887
2009	8	-0.47103
2009	9	-0.444819
2009	10	-0.259166
2009	11	-0.255289
2009	12	-0.204668
2010	1	-0.217795
2010	2	-0.144988
2010	3	0.633625
2010	4	0.205926
2010	5	-0.530262
2010	6	0.654408
2010	7	0.444192
2010	8	-0.189334
2010	9	-0.0990456
2010	10	0.374723
2010	11	0.315866
2010	12	0.369517
2011	1	0.539463
2011	2	0.407153
2011	3	-0.245495
2011	4	-0.56839
2011	5	0.895187
2011	6	0.946508
2011	7	0.133804
2011	8	1.51314
2011	9	1.84511
2011	10	1.36016
2011	11	1.275
2011	12	1.21499
2012	1	1.34003
2012	2	0.884087
2012	3	0.808783
2012	4	1.41034
2012	5	0.390349
2012	6	-0.439288
2012	7	-0.230047
2012	8	-0.384172
2012	9	-0.37493
2012	10	-0.339698
2012	11	-0.357579
2012	12	-0.308095
2013	1	-0.631072
2013	2	-0.718166
2013	3	-0.82202
2013	4	-1.1866
2013	5	0.796661
2013	6	0.848571
2013	7	0.228549
2013	8	0.457951
2013	9	0.434092
2013	10	0.485753
2013	11	0.416751
2013	12	0.492131
2014	1	0.643323
2014	2	-0.445592
2014	3	-0.580234
2014	4	-0.520876
2014	5	-1.31396
2014	6	-0.222539
2014	7	-0.517412
2014	8	-0.420763
2014	9	-0.30546
2014	10	-0.225784
2014	11	-0.337235
2014	12	-0.290727
2015	1	-0.0421073
2015	2	0.316043
2015	3	-0.37812
2015	4	0.0526042
2015	5	-0.644871
2015	6	0.396689
2015	7	1.63933
2015	8	1.58417
2015	9	1.75549
2015	10	2.1188
2015	11	2.10272
2015	12	2.12921
2016	1	1.85366
2016	2	2.08341
2016	3	1.81429
2016	4	0.855074
2016	5	1.40265
2016	6	0.33978
2016	7	-0.0285121
2016	8	-0.0285574
2016	9	-0.199758
2016	10	0.477341
2016	11	0.813449
2016	12	0.769589
2017	1	0.894538
2017	2	0.875878
2017	3	1.48817
2017	4	1.82758
2017	5	1.75368
2017	6	1.61015
2017	7	1.79537
2017	8	1.74282
2017	9	1.96616
2017	10	2.00558
2017	11	1.9141
2017	12	1.78926
2018	1	1.26053
2018	2	1.44442
2018	3	1.58646
2018	4	0.800185
2018	5	0.899944
2018	6	0.285325
2018	7	-0.296353
2018	8	-0.879436
2018	9	-1.13381
2018	10	-0.948776
2018	11	-0.994114
2018	12	-0.927609
2019	1	-0.97506
2019	2	-1.15062
2019	3	-1.36519
2019	4	-1.8191
2019	5	-1.58013
2019	6	-1.50657
2019	7	-0.918165
2019	8	-0.957009
2019	9	-1.03626
2019	10	-1.24476
2019	11	-1.3378
2019	12	-1.30973
2020	1	-1.21602
2020	2	-0.882537
2020	3	-0.140265
2020	4	-0.829433
2020	5	-1.12421
2020	6	-1.77739
2020	7	-2.08458
2020	8	-2.12708
2020	9	-2.28143
2020	10	-2.33227
2020	11	-2.38478
2020	12	-2.35359

## Sheet: HatiyaSPEI12
year	month	SPEI12
1966	1	NA
1966	2	NA
1966	3	NA
1966	4	NA
1966	5	NA
1966	6	NA
1966	7	NA
1966	8	NA
1966	9	NA
1966	10	NA
1966	11	NA
1966	12	-0.401293
1967	1	-0.430417
1967	2	-0.430934
1967	3	-0.320482
1967	4	-0.161908
1967	5	-0.106179
1967	6	-0.611399
1967	7	-0.33513
1967	8	-0.641436
1967	9	-0.248067
1967	10	-0.750797
1967	11	-0.767558
1967	12	-0.893366
1968	1	-0.993211
1968	2	-0.990283
1968	3	-1.00079
1968	4	-0.955943
1968	5	-0.801427
1968	6	0.232
1968	7	0.773366
1968	8	0.156795
1968	9	-0.658962
1968	10	-0.457907
1968	11	-0.423556
1968	12	-0.409834
1969	1	-0.450657
1969	2	-0.487889
1969	3	-0.515406
1969	4	-0.376429
1969	5	-0.423304
1969	6	-1.18239
1969	7	-1.3955
1969	8	-0.702208
1969	9	-0.208399
1969	10	-0.223515
1969	11	-0.244965
1969	12	-0.238258
1970	1	-0.253218
1970	2	-0.115133
1970	3	-0.237075
1970	4	-0.420993
1970	5	-0.291167
1970	6	-0.266212
1970	7	-0.614107
1970	8	-1.07398
1970	9	-1.04773
1970	10	-0.583036
1970	11	-0.480662
1970	12	-0.439295
1971	1	-0.47953
1971	2	-0.589586
1971	3	-0.566833
1971	4	-0.463567
1971	5	-0.214102
1971	6	-0.0980494
1971	7	0.20392
1971	8	1.21698
1971	9	0.998456
1971	10	0.572718
1971	11	0.668396
1971	12	0.722854
1972	1	0.738384
1972	2	0.743932
1972	3	0.765277
1972	4	0.753504
1972	5	0.738312
1972	6	0.717369
1972	7	0.492027
1972	8	-0.323196
1972	9	-0.398505
1972	10	-0.39977
1972	11	-0.437458
1972	12	-0.453345
1973	1	-0.494943
1973	2	-0.501539
1973	3	-0.514519
1973	4	-0.48859
1973	5	-0.213703
1973	6	-0.630572
1973	7	-1.2816
1973	8	-1.48926
1973	9	-1.44741
1973	10	-1.47994
1973	11	-1.21124
1973	12	-1.14465
1974	1	-1.25606
1974	2	-1.28628
1974	3	-0.967426
1974	4	-1.02471
1974	5	-1.1704
1974	6	-0.970822
1974	7	-0.13123
1974	8	-0.0473315
1974	9	0.364861
1974	10	0.313517
1974	11	-0.0935469
1974	12	-0.175942
1975	1	-0.197656
1975	2	-0.18587
1975	3	-0.711976
1975	4	-0.793003
1975	5	-0.539921
1975	6	-0.657867
1975	7	0.0577428
1975	8	0.18012
1975	9	-0.425843
1975	10	0.306789
1975	11	0.660472
1975	12	0.665676
1976	1	0.670102
1976	2	0.721963
1976	3	0.819157
1976	4	1.18408
1976	5	1.04433
1976	6	1.59876
1976	7	0.963698
1976	8	1.82278
1976	9	2.025
1976	10	1.35565
1976	11	0.973252
1976	12	0.985581
1977	1	1.04315
1977	2	1.1165
1977	3	1.08209
1977	4	1.59103
1977	5	1.73757
1977	6	1.78423
1977	7	1.70473
1977	8	0.800004
1977	9	0.666831
1977	10	0.485652
1977	11	0.50138
1977	12	0.531368
1978	1	0.515219
1978	2	0.392681
1978	3	0.555671
1978	4	-0.290896
1978	5	0.132101
1978	6	0.48951
1978	7	0.19606
1978	8	0.509892
1978	9	0.84619
1978	10	0.737564
1978	11	0.679398
1978	12	0.710152
1979	1	0.706514
1979	2	0.746526
1979	3	0.618132
1979	4	0.417954
1979	5	-0.748908
1979	6	-1.23272
1979	7	-0.984555
1979	8	-0.00985636
1979	9	0.108019
1979	10	0.25082
1979	11	0.304065
1979	12	0.381816
1980	1	0.405414
1980	2	0.40547
1980	3	0.736938
1980	4	0.766638
1980	5	1.11638
1980	6	0.682527
1980	7	1.02541
1980	8	0.249671
1980	9	-0.286377
1980	10	0.137466
1980	11	0.158398
1980	12	0.113065
1981	1	0.106648
1981	2	0.0912358
1981	3	-0.12654
1981	4	0.0576088
1981	5	0.0340581
1981	6	0.31745
1981	7	-0.151905
1981	8	-0.416345
1981	9	-0.219967
1981	10	-0.50653
1981	11	-0.401862
1981	12	-0.371145
1982	1	-0.40746
1982	2	-0.414064
1982	3	-0.499764
1982	4	-0.375283
1982	5	-0.794417
1982	6	-0.743742
1982	7	-0.926806
1982	8	-0.600144
1982	9	-0.792358
1982	10	-1.0327
1982	11	-1.10805
1982	12	-1.12454
1983	1	-1.20081
1983	2	-1.14274
1983	3	-0.913134
1983	4	-0.974553
1983	5	-0.287436
1983	6	-0.463663
1983	7	-0.39713
1983	8	-0.217595
1983	9	0.155032
1983	10	0.98288
1983	11	1.09783
1983	12	1.16469
1984	1	1.14387
1984	2	1.04105
1984	3	0.710541
1984	4	0.864838
1984	5	0.765497
1984	6	1.08283
1984	7	0.972369
1984	8	0.37041
1984	9	0.164932
1984	10	-0.0415443
1984	11	-0.141422
1984	12	-0.187812
1985	1	-0.237258
1985	2	-0.244189
1985	3	-0.0762403
1985	4	-0.219065
1985	5	-0.174562
1985	6	-0.205678
1985	7	-0.139361
1985	8	0.0157597
1985	9	-0.434494
1985	10	-0.89142
1985	11	-0.804904
1985	12	-0.799855
1986	1	-0.878728
1986	2	-0.894345
1986	3	-1.05071
1986	4	-0.895129
1986	5	-1.1892
1986	6	-1.32907
1986	7	-1.40103
1986	8	-1.66219
1986	9	-1.38659
1986	10	-1.23086
1986	11	-1.02509
1986	12	-1.01688
1987	1	-1.12637
1987	2	-1.12758
1987	3	-1.13092
1987	4	-1.03088
1987	5	-0.987401
1987	6	-1.39519
1987	7	-0.681198
1987	8	-0.0416405
1987	9	0.0125178
1987	10	-0.151838
1987	11	-0.502034
1987	12	-0.480705
1988	1	-0.526633
1988	2	-0.513805
1988	3	-0.417665
1988	4	-0.668278
1988	5	0.125383
1988	6	1.16664
1988	7	0.458178
1988	8	0.265551
1988	9	0.429801
1988	10	0.647617
1988	11	0.750243
1988	12	0.763485
1989	1	0.781412
1989	2	0.763524
1989	3	0.675233
1989	4	0.838077
1989	5	0.12388
1989	6	-0.574504
1989	7	-0.849261
1989	8	-1.30711
1989	9	-1.44805
1989	10	-1.08364
1989	11	-1.20506
1989	12	-1.21773
1990	1	-1.35001
1990	2	-1.26502
1990	3	-0.979804
1990	4	-0.89311
1990	5	-0.433512
1990	6	-0.479094
1990	7	-0.355879
1990	8	0.0708983
1990	9	0.0444662
1990	10	-0.576627
1990	11	-0.406667
1990	12	-0.242219
1991	1	-0.239212
1991	2	-0.364732
1991	3	-0.762129
1991	4	-0.713288
1991	5	-0.547445
1991	6	0.0337276
1991	7	-0.313539
1991	8	-0.133503
1991	9	0.0960059
1991	10	0.666948
1991	11	0.576795
1991	12	0.503088
1992	1	0.507859
1992	2	0.7959
1992	3	0.830299
1992	4	0.351689
1992	5	0.0810008
1992	6	-0.740121
1992	7	-0.487646
1992	8	-0.49746
1992	9	-0.315127
1992	10	-0.612397
1992	11	-0.648832
1992	12	-0.64656
1993	1	-0.70393
1993	2	-0.911177
1993	3	-0.428747
1993	4	-0.270004
1993	5	-0.653091
1993	6	-1.19225
1993	7	-2.01242
1993	8	-2.36756
1993	9	-2.56186
1993	10	-2.5716
1993	11	-2.69189
1993	12	-2.76246
1994	1	-3.17095
1994	2	-3.21667
1994	3	-3.45615
1994	4	-3.56917
1994	5	-3.74105
1994	6	-2.72273
1994	7	-2.03717
1994	8	-1.63213
1994	9	-1.16274
1994	10	-0.987959
1994	11	-0.951245
1994	12	-0.935858
1995	1	-1.03628
1995	2	-1.06072
1995	3	-1.10605
1995	4	-1.07155
1995	5	-0.799306
1995	6	-0.898801
1995	7	-0.732448
1995	8	-0.454378
1995	9	-0.434598
1995	10	-0.409139
1995	11	-0.390099
1995	12	-0.371145
1996	1	-0.405138
1996	2	-0.411792
1996	3	-0.426466
1996	4	-0.407697
1996	5	-0.356164
1996	6	-0.370689
1996	7	-0.452563
1996	8	-0.424714
1996	9	-0.444982
1996	10	-0.447887
1996	11	-0.447118
1996	12	-0.437704
1997	1	-0.478337
1997	2	-0.48753
1997	3	-0.498604
1997	4	-0.467134
1997	5	-0.405288
1997	6	-0.414582
1997	7	-0.496223
1997	8	-0.470349
1997	9	-0.478141
1997	10	-0.476935
1997	11	-0.477417
1997	12	-0.471817
1998	1	-0.514679
1998	2	-0.519052
1998	3	-0.534036
1998	4	-0.513615
1998	5	-0.459413
1998	6	-0.463035
1998	7	-0.539199
1998	8	-0.508856
1998	9	-0.497435
1998	10	-0.474075
1998	11	-0.458341
1998	12	-0.437363
1999	1	-0.477963
1999	2	-0.498944
1999	3	-0.595837
1999	4	-0.744171
1999	5	-0.579435
1999	6	-0.20775
1999	7	0.212499
1999	8	0.573697
1999	9	0.766024
1999	10	0.944009
1999	11	0.872401
1999	12	0.93514
2000	1	1.02164
2000	2	1.03379
2000	3	1.08669
2000	4	1.22569
2000	5	1.68074
2000	6	1.61825
2000	7	1.3141
2000	8	0.673783
2000	9	0.442675
2000	10	0.561808
2000	11	0.609165
2000	12	0.546181
2001	1	0.465568
2001	2	0.451644
2001	3	0.394352
2001	4	0.187022
2001	5	-0.174532
2001	6	0.377793
2001	7	0.517042
2001	8	1.10822
2001	9	1.46121
2001	10	1.5601
2001	11	1.97443
2001	12	1.95895
2002	1	1.90215
2002	2	1.89381
2002	3	1.98879
2002	4	2.0211
2002	5	1.80425
2002	6	1.33574
2002	7	1.91544
2002	8	1.6578
2002	9	1.01374
2002	10	0.34236
2002	11	0.239979
2002	12	0.265117
2003	1	0.279723
2003	2	0.298935
2003	3	0.34054
2003	4	0.418542
2003	5	-0.125278
2003	6	0.845969
2003	7	0.297186
2003	8	0.376233
2003	9	0.577787
2003	10	0.961632
2003	11	0.691185
2003	12	0.906625
2004	1	0.922424
2004	2	0.931905
2004	3	0.907721
2004	4	1.06888
2004	5	1.01278
2004	6	0.243156
2004	7	0.354745
2004	8	0.253405
2004	9	1.54905
2004	10	1.72814
2004	11	1.74014
2004	12	1.54943
2005	1	1.51015
2005	2	1.51448
2005	3	1.68789
2005	4	1.48353
2005	5	1.28713
2005	6	0.57763
2005	7	0.617301
2005	8	2.23066
2005	9	0.67364
2005	10	1.05767
2005	11	1.11595
2005	12	1.15449
2006	1	1.1604
2006	2	1.17377
2006	3	0.996377
2006	4	0.81125
2006	5	1.65019
2006	6	1.73505
2006	7	1.44135
2006	8	-0.511099
2006	9	0.258588
2006	10	-0.577678
2006	11	-0.556957
2006	12	-0.563446
2007	1	-0.613702
2007	2	-0.3382
2007	3	-0.293676
2007	4	-0.155893
2007	5	-0.835495
2007	6	-0.536626
2007	7	0.0558256
2007	8	0.441131
2007	9	0.499062
2007	10	1.04828
2007	11	1.44234
2007	12	1.45627
2008	1	1.5184
2008	2	1.31488
2008	3	1.39322
2008	4	1.16606
2008	5	1.00619
2008	6	1.11572
2008	7	1.72335
2008	8	1.7646
2008	9	1.01835
2008	10	0.911456
2008	11	0.545892
2008	12	0.564206
2009	1	0.481226
2009	2	0.406556
2009	3	0.33217
2009	4	0.524332
2009	5	0.64428
2009	6	-0.300874
2009	7	-0.984418
2009	8	-0.34752
2009	9	-0.339092
2009	10	-0.426539
2009	11	-0.370545
2009	12	-0.362635
2010	1	-0.389085
2010	2	-0.391259
2010	3	-0.396926
2010	4	-0.511422
2010	5	-0.235419
2010	6	1.01102
2010	7	0.869113
2010	8	-0.166956
2010	9	-0.0968107
2010	10	0.21397
2010	11	0.191755
2010	12	0.218545
2011	1	0.221804
2011	2	0.224001
2011	3	0.360267
2011	4	0.412618
2011	5	0.716152
2011	6	0.181589
2011	7	-0.0141963
2011	8	1.35666
2011	9	1.83584
2011	10	1.1289
2011	11	1.15649
2011	12	1.17194
2012	1	1.18192
2012	2	1.18733
2012	3	1.10651
2012	4	1.44094
2012	5	1.01498
2012	6	0.811834
2012	7	0.871277
2012	8	-0.157429
2012	9	-0.647116
2012	10	-0.49819
2012	11	-0.459193
2012	12	-0.445104
2013	1	-0.494407
2013	2	-0.496327
2013	3	-0.543908
2013	4	-0.933078
2013	5	0.165987
2013	6	0.213067
2013	7	-0.235131
2013	8	0.121311
2013	9	0.193722
2013	10	0.3018
2013	11	0.298836
2013	12	0.309459
2014	1	0.315871
2014	2	0.384164
2014	3	0.431314
2014	4	0.312782
2014	5	-1.03088
2014	6	-0.444645
2014	7	-0.255047
2014	8	-0.359151
2014	9	-0.363035
2014	10	-0.411649
2014	11	-0.399096
2014	12	-0.381095
2015	1	-0.379075
2015	2	-0.431131
2015	3	-0.354633
2015	4	0.197769
2015	5	0.145891
2015	6	0.0888178
2015	7	1.21144
2015	8	0.947951
2015	9	1.30031
2015	10	1.92847
2015	11	2.03943
2015	12	2.06782
2016	1	1.97576
2016	2	2.04553
2016	3	2.0788
2016	4	1.69697
2016	5	1.85114
2016	6	1.17876
2016	7	0.637918
2016	8	1.00537
2016	9	0.42907
2016	10	0.423185
2016	11	0.842417
2016	12	0.809317
2017	1	0.798113
2017	2	0.711466
2017	3	0.924629
2017	4	1.49282
2017	5	1.19977
2017	6	1.37544
2017	7	1.88552
2017	8	2.00588
2017	9	2.66018
2017	10	2.26468
2017	11	1.78256
2017	12	1.86326
2018	1	1.82532
2018	2	1.8478
2018	3	1.63386
2018	4	1.00814
2018	5	1.29384
2018	6	1.3868
2018	7	0.625834
2018	8	-0.154828
2018	9	-0.857918
2018	10	-0.99313
2018	11	-1.01192
2018	12	-1.06233
2019	1	-1.19338
2019	2	-1.1369
2019	3	-1.11145
2019	4	-1.15298
2019	5	-1.49612
2019	6	-1.76435
2019	7	-1.40217
2019	8	-1.10431
2019	9	-0.973253
2019	10	-1.32176
2019	11	-1.35873
2019	12	-1.36417
2020	1	-1.36496
2020	2	-1.28573
2020	3	-1.14438
2020	4	-0.921436
2020	5	-0.874373
2020	6	-1.16593
2020	7	-2.07601
2020	8	-2.3421
2020	9	-2.35231
2020	10	-2.24559
2020	11	-2.28256
2020	12	-2.26214

## Sheet: MCourtSPEI3
year	month	SPEI3
1952	8	0.365052
1953	8	0.096521
1955	8	0.393722
1956	8	1.05139
1958	8	0.0118224
1959	8	0.129113
1960	8	0.0653465
1961	8	0.11463
1962	8	0.291372
1963	8	-0.210615
1964	8	0.395101
1965	8	0.295845
1966	8	-0.298465
1967	8	-0.969622
1968	8	1.51863
1969	8	1.17247
1970	8	0.250058
1971	8	1.39702
1972	8	-0.313921
1973	8	-0.466466
1974	8	0.502786
1975	8	-0.0535177
1976	8	-2.74213
1977	8	-2.74213
1978	8	0.147567
1979	8	-0.304577
1980	8	-0.868767
1981	8	1.12897
1982	8	1.9135
1983	8	2.93172
1984	8	3.53871
1985	8	0.014013
1986	8	-0.501222
1987	8	1.55708
1988	8	-0.316316
1989	8	-1.37925
1990	8	0.167958
1991	8	0.271646
1992	8	-1.25247
1993	8	-0.0618259
1994	8	0.456563
1995	8	0.0451274
1996	8	-0.25125
1997	8	-0.54468
1998	8	0.267817
1999	8	0.308763
2000	8	-0.644824
2001	8	0.0768557
2002	8	0.0312749
2003	8	-0.0394723
2004	8	-0.401131
2005	8	-0.151559
2006	8	-1.23969
2007	8	-0.690858
2008	8	0.293334
2009	8	-0.414628
2010	8	-0.106689
2011	8	0.993039
2012	8	-1.09015
2013	8	-0.344571
2014	8	0.137698
2015	8	0.642394
2016	8	-1.06079
2017	8	0.568811
2018	8	-0.740377
2019	8	-0.942157
2020	8	-2.4193

## Sheet: MCourtSPEI6
year	month	SPEI6
1952	8	0.575199
1953	8	0.28789
1954	8	0.178403
1955	8	0.21625
1956	8	1.27273
1957	8	-0.681126
1958	8	-0.328704
1959	8	0.619508
1960	8	0.274332
1962	8	0.242937
1963	8	-0.370076
1964	8	0.127373
1965	8	-0.130511
1966	8	-0.596957
1967	8	-0.788308
1968	8	1.30782
1969	8	1.19698
1970	8	-0.0157609
1971	8	1.00026
1972	8	-0.817355
1973	8	0.0339298
1974	8	-0.00660441
1975	8	-0.183277
1976	8	-2.90372
1977	8	-2.90372
1978	8	0.0465796
1979	8	-0.817502
1980	8	-0.350312
1981	8	1.64284
1982	8	1.32263
1983	8	2.90715
1984	8	3.13101
1985	8	0.00286412
1986	8	-0.333694
1987	8	1.381
1988	8	0.032723
1989	8	-1.45149
1990	8	0.887375
1991	8	0.428584
1992	8	-1.4069
1993	8	1.00258
1994	8	0.803978
1995	8	0.0560491
1996	8	-0.309256
1997	8	-0.625698
1998	8	0.663217
1999	8	0.159167
2000	8	-0.0901398
2001	8	0.129817
2002	8	0.66251
2003	8	-0.156833
2004	8	-0.452271
2005	8	-0.266402
2006	8	-0.972205
2007	8	-0.563116
2008	8	-0.219814
2009	8	-0.353165
2010	8	-0.452141
2011	8	0.693254
2012	8	-0.777421
2013	8	0.207402
2014	8	-0.307267
2015	8	0.159977
2016	8	-0.6928
2017	8	1.08781
2018	8	-0.514929
2019	8	-0.87559
2020	8	-2.2411

## Sheet: MCourtSPEI9
year	month	SPEI9
1953	8	0.233601
1954	8	0.15419
1955	8	0.146394
1956	8	1.176
1957	8	-0.618285
1958	8	-0.404446
1959	8	0.891383
1960	8	0.200223
1961	8	-0.259858
1962	8	0.212061
1963	8	-0.459727
1964	8	0.264231
1965	8	-0.154031
1966	8	-0.652563
1967	8	-0.646406
1968	8	1.24328
1969	8	1.10522
1970	8	0.0882154
1971	8	0.922334
1972	8	-0.751599
1973	8	-0.0654455
1974	8	0.132332
1975	8	-0.212222
1976	8	-3.00938
1977	8	-3.0104
1978	8	0.0167121
1979	8	-0.868686
1980	8	-0.226852
1981	8	1.75396
1982	8	1.38379
1983	8	2.87893
1984	8	2.98052
1985	8	-0.0678906
1986	8	-0.39538
1987	8	1.29441
1988	8	0.0932083
1989	8	-1.48077
1990	8	0.915736
1991	8	0.601541
1992	8	-1.2622
1993	8	1.10884
1994	8	0.789046
1995	8	0.0604919
1996	8	-0.303199
1997	8	-0.624111
1998	8	0.775487
1999	8	0.091168
2000	8	0.00477174
2001	8	0.117449
2002	8	0.645974
2003	8	-0.172036
2004	8	-0.406879
2005	8	-0.243705
2006	8	-1.02279
2007	8	-0.444277
2008	8	-0.162223
2009	8	-0.400302
2010	8	-0.492495
2011	8	0.698944
2012	8	-0.797053
2013	8	0.17765
2014	8	-0.285585
2015	8	0.147352
2016	8	-0.618496
2017	8	1.08907
2018	8	-0.408562
2019	8	-0.827957
2020	8	-2.09157

## Sheet: MCourtSPEI12
year	month	SPEI12
1952	12	0.834071
1953	12	0.594296
1954	12	0.1323
1955	12	0.0491298
1956	12	0.48748
1957	12	-0.945569
1958	12	-0.825821
1959	12	1.08197
1960	12	0.687755
1961	12	-0.366388
1962	12	0.0391259
1963	12	-0.192494
1964	12	0.493057
1965	12	-0.619223
1966	12	0.0938645
1967	12	-0.272096
1968	12	0.53245
1969	12	0.343374
1970	12	1.27072
1971	12	1.21546
1972	12	-1.31307
1973	12	-0.0207523
1974	12	-0.125249
1975	12	0.539861
1976	12	-2.61918
1977	12	-2.61913
1978	12	-0.213277
1979	12	-1.08165
1980	12	-0.673056
1981	12	1.27366
1982	12	0.954026
1983	12	2.7712
1984	12	4.18664
1985	12	-0.629854
1986	12	-0.266879
1987	12	1.28995
1988	12	-0.0370974
1989	12	-0.895872
1990	12	1.04891
1991	12	1.02558
1992	12	-1.35617
1993	12	0.851526
1994	12	-0.221317
1995	12	0.265977
1996	12	-0.439024
1997	12	-0.892683
1998	12	0.586588
1999	12	0.380292
2000	12	-0.510253
2001	12	0.213276
2002	12	-0.0117655
2003	12	-0.0250873
2004	12	0.707909
2005	12	-0.50942
2006	12	-0.94773
2007	12	0.692098
2008	12	-0.266471
2009	12	-0.62415
2010	12	-0.241242
2011	12	0.207519
2012	12	-0.990236
2013	12	-0.125882
2014	12	-0.560059
2015	12	0.170672
2016	12	-0.486275
2017	12	1.59533
2018	12	-1.14178
2019	12	-0.802646
2020	12	-1.91868

## Sheet: SPEI-Minimum Values
Hatiya (Year)	SPEI3	SPEI6	SPEI9	SPEI12		MCourt (Year)	SPEI3	SPEI6	SPEI9	SPEI12
1966	-1.16976	-1.41489	-0.641171	-0.401293		1952	-0.789052	0.365995	0.406536	0.831817
1967	-2.03235	-1.29132	-1.19723	-0.893366		1953	-0.871354	-0.11402	-0.091447	0.333553
1968	-1.51276	-1.95868	-1.00452	-1.00079		1954	-1.07345	-0.90652	-0.439207	0.115456
1969	-1.43008	-1.77726	-1.51605	-1.3955		1955	-1.15497	-0.538938	-0.737699	-0.67624
1970	-1.14849	-1.28502	-1.3295	-1.07398		1956	-1.37219	-0.343398	0.0619941	-0.0828093
1971	-0.132114	-0.158781	-0.46271	-0.589586		1957	-1.40842	-1.21899	-1.50517	-1.03577
1972	-0.376372	-0.459844	-0.463355	-0.453345		1958	-1.65038	-1.62568	-1.34546	-1.13666
1973	-1.75449	-1.56139	-1.5974	-1.48926		1959	0.127872	-0.562676	-0.578701	-0.737998
1974	-0.78184	-0.556974	-1.5111	-1.28628		1960	-1.21836	-1.25937	-0.2937	0.27351
1975	-1.60695	-1.04031	-1.09573	-0.793003		1961	-0.98669	-0.940175	-0.52803	-0.393254
1976	-0.29248	0.572445	0.804635	0.670102		1962	-1.06034	-1.2606	-0.946073	-0.511533
1977	-1.07064	-1.0173	0.389727	0.485652		1963	-1.63994	-1.36081	-0.90706	-0.48788
1978	-1.33655	-1.18268	-1.13739	-0.290896		1964	-0.691648	-0.415807	0.00439918	-0.196466
1979	-2.29622	-2.26436	-1.56131	-1.23272		1965	-1.17384	-1.16747	-0.672024	-0.654439
1980	-0.815425	-0.462679	-0.723064	-0.286377		1966	-0.996321	-1.12015	-1.33232	-0.98222
1981	-0.648208	-0.429563	-0.487591	-0.50653		1967	-1.11099	-0.930942	-0.688785	-0.295458
1982	-1.67332	-1.61593	-1.09323	-1.12454		1968	-1.28086	-0.691988	-0.466968	-0.563849
1983	-0.313704	-1.5285	-1.1952	-1.20081		1969	-1.29978	-1.2462	-0.739523	-0.035557
1984	-0.922424	-0.446439	-0.256123	-0.187812		1970	-0.606209	-1.06948	-1.16961	-0.512991
1985	-2.03192	-1.12413	-0.795881	-0.89142		1971	-1.1896	-0.594428	0.689394	0.92587
1986	-1.23415	-2.3272	-2.02582	-1.66219		1972	-1.65504	-1.37362	-1.40774	-1.37525
1987	-0.445113	-1.5258	-1.12448	-1.39519		1973	-1.74396	-1.79615	-1.39549	-1.47047
1988	-1.33345	-1.36762	-0.675232	-0.668278		1974	-1.11862	-0.726045	-0.502534	-0.772336
1989	-1.33345	-1.42774	-1.48895	-1.44805		1975	-1.12285	-0.816078	-0.729533	-0.582604
1990	-1.13046	-1.01577	-1.36177	-1.35001		1976	-3.22964	-3.19932	-3.28024	-2.80262
1991	-0.561506	-0.898297	-0.94298	-0.762129		1977	-3.22964	-3.19932	-3.28142	-3.29907
1992	-1.30038	-1.12053	-0.90038	-0.740121		1978	-1.22391	-2.56534	-2.81846	-2.82421
1993	-2.65853	-2.96555	-2.77833	-2.76246		1979	-1.58738	-1.73178	-1.20648	-1.19131
1994	-0.967892	-2.91872	-3.70059	-3.74105		1980	-1.14086	-1.14371	-1.11728	-1.14185
1995	-0.374447	-0.719816	-1.03859	-1.10605		1981	-1.36998	-0.986221	-1.02857	-0.661566
1996	-0.378958	-0.452629	-0.490437	-0.452563		1982	-1.29649	-1.35703	-1.20975	0.0375025
1997	-0.385588	-0.47337	-0.492731	-0.498604		1983	-1.65607	-0.517874	0.129684	1.05301
1998	-0.378958	-0.452629	-0.506901	-0.539199		1984	-1.82964	-1.87876	-0.996541	1.97242
1999	-1.50445	-1.04219	-0.726675	-0.744171		1985	-1.41441	-1.05261	-0.753832	-0.665773
2000	-0.659523	-0.402385	0.477104	0.442675		1986	-1.09269	-1.57508	-0.842521	-0.835965
2001	-1.90402	-1.93927	-1.01563	-0.174532		1987	-1.11607	-0.595256	-0.534411	-0.644157
2002	-1.45591	0.0575363	0.118158	0.239979		1988	-0.343247	-0.817925	-0.122789	-0.162811
2003	-1.00592	-1.08996	-1.26972	-0.125278		1989	-1.50611	-1.56419	-1.58137	-1.3494
2004	-0.809987	0.0320697	-0.262494	0.243156		1990	-1.00743	-0.356048	-0.975453	-0.955792
2005	-1.53107	-1.22062	-0.841515	0.57763		1991	-0.10731	0.167483	0.27074	0.600407
2006	-1.65853	-1.53967	-0.927437	-0.577678		1992	-1.54823	-1.52167	-1.51343	-1.42036
2007	-0.910069	-0.626424	-0.765159	-0.835495		1993	-0.626314	-1.03142	-1.44705	-1.46081
2008	-1.24745	-1.06219	0.474877	0.545892		1994	-1.60996	-1.42231	-0.408109	-0.243513
2009	-1.71319	-1.77041	-1.34179	-0.984418		1995	-0.740689	-1.58024	-1.37693	-1.34364
2010	-1.59782	-1.64878	-0.530262	-0.511422		1996	-0.712548	-0.728286	-0.671472	-0.529189
2011	-1.43979	-1.20446	-0.56839	-0.0141963		1997	-1.68836	-1.52924	-1.04498	-1.16049
2012	-1.40994	-1.78401	-0.439288	-0.647116		1998	-1.16997	-1.02671	-1.01426	-0.917635
2013	-1.95453	-1.75976	-1.1866	-0.933078		1999	-1.68173	-0.491304	-0.295597	-0.431714
2014	-2.16798	-2.36632	-1.31396	-1.03088		2000	-1.31437	-1.08877	-0.604931	-0.555457
2015	-1.11569	-0.557366	-0.644871	-0.431131		2001	-1.50982	-1.45123	-1.59358	-0.98903
2016	-0.677753	-0.696642	-0.199758	0.423185		2002	-1.38893	-0.804235	-0.382776	-0.0276003
2017	-1.80842	0.57282	0.875878	0.711466		2003	-1.21152	-1.19026	-1.06305	-0.728484
2018	-1.46577	-1.25879	-1.13381	-1.06233		2004	-0.880981	-0.513841	-0.683611	-0.540103
2019	-2.03935	-1.779	-1.8191	-1.76435		2005	-1.07034	-0.831305	-0.741236	-0.541078
2020	-2.39272	-2.56088	-2.38478	-2.35231		2006	-1.3944	-1.47014	-1.08919	-1.119
						2007	-0.74817	-1.16962	-1.06286	-1.02574
						2008	-1.23037	-1.06391	-0.504377	-0.289978
						2009	-1.34999	-0.920918	-0.723942	-0.71001
						2010	-1.51287	-1.25666	-1.19743	-0.999357
						2011	-0.895457	-0.882372	-0.637806	-0.28561
						2012	-1.18576	-1.26136	-1.05052	-1.14376
						2013	-1.28284	-1.07107	-1.34742	-1.43073
						2014	-1.13522	-1.06022	-0.923325	-0.918864
						2015	-0.984516	-1.10473	-0.992715	-0.715796
						2016	-1.1535	-0.894554	-0.79398	-0.884693
						2017	0.257256	0.0870225	-0.816924	-0.565678
						2018	-1.79315	-1.41718	-1.17731	-1.19708
						2019	-1.52416	-1.85545	-1.68701	-1.67227
						2020	NA	NA	NA	NA

## Sheet: STI-Noakhali
STI3	STI6	STI9	STI12	YEAR	MONTH
2.71345	NA	NA	NA	2002	8
1.59614	0.503408	-0.448767	-0.495286	2003	8
0.478832	-0.640948	0.579997	-0.21001	2004	8
-0.638478	0.42913	-0.365364	1.47164	2005	8
-0.145995	0.72354	1.43259	0.454229	2006	8
0.377748	-0.49952	-1.91928	-1.94264	2007	8
-1.11887	1.74812	0.795663	1.35466	2008	8
-0.684217	0.913632	0.707974	1.19226	2009	8
0.240878	-0.539073	-0.386897	0.771907	2010	8
-0.235411	0.467129	1.84613	0.843496	2011	8
-0.7117	-0.342185	-0.0366531	-0.207445	2012	8
0.312099	0.404295	-0.587563	-0.324423	2013	8
-1.15989	-0.258501	0.355621	-0.81308	2014	8
-0.604049	-2.62735	-0.550724	-1.30174	2015	8
-0.0482058	-0.727821	-1.45707	-0.698438	2016	8

[truncated: 13 more sheets: STI-Minimum Values, KII-1, FGD-1, KII-2, KII-3, KII-4, KII-5, KII-6, KII-7, KII-8, KII-9, KII-10, FGD-2]
